# Supplementary material for: Toward a reliable detection of arachnophobia: subjective, behavioral, and neurophysiological measures of fear response
Source: Front Psychiatry. 2023 Jun 8;14:1196785. doi: 10.3389/fpsyt.2023.1196785 (PMC10285442; doi:10.3389/fpsyt.2023.1196785)
Supplement: Supplementary file 1 [file Table_1.XLSX]

## Sheet: Data
Appendix I Raw data used in the analyses.
Subject	SFI	SNAQ	DSR	SPQ	BAT	Age	Group	Tarantula_040	Tarantula_039	Tarantula_038	Tarantula_036	Tarantula_035	Tarantula_037	Tarantula_034	Tarantula_033	Tarantula_032	Tarantula_031	Tarantula_029	Tarantula_028	Tarantula_030	Tarantula_027	Tarantula_026	Tarantula_025	Tarantula_024	Tarantula_023	Tarantula_022	Tarantula_020	Tarantula_019	Tarantula_021	Tarantula_018	Tarantula_017	Tarantula_016	Tarantula_015	Tarantula_014	Tarantula_013	Tarantula_012	Tarantula_011	Tarantula_010	Tarantula_009	Tarantula_008	Tarantula_007	Tarantula_006	Tarantula_005	Tarantula_004	Tarantula_003	Tarantula_002	Tarantula_001	Longleg_040	Longleg_038
1809	0.0496373	1	39	19	4	23	phobic	7	7	7	7	7	7	7	7	7	7	7	7	7	7	7	7	7	7	7	7	7	7	7	7	7	7	7	7	7	7	7	7	7	7	7	7	7	7	7	7	6	5
1162	0.0585718	0	26	14	6	35	phobic	6	5	7	5	6	5	5	5	5	6	5	6	7	6	6	5	5	6	5	6	6	5	6	6	6	5	7	7	5	5	6	6	7	5	6	6	6	5	6	5	4	4
2551	0.015121	6	61	20	6	20	phobic	7	7	7	7	7	7	7	7	7	7	7	7	7	7	7	7	7	7	7	7	7	7	7	7	7	7	7	6	7	7	7	7	6	7	7	7	7	7	7	7	6	6
1110	0.0449578	6	47	13	5	29	phobic	7	7	7	7	7	7	7	7	7	7	7	7	7	7	7	7	7	7	7	7	7	7	7	7	7	7	7	7	7	7	7	7	7	7	7	7	7	7	7	6	4	4
2552	0.021231	3	66	23	4	22	phobic	7	7	7	7	7	7	7	6	6	7	7	7	7	7	7	7	7	7	7	7	7	7	7	7	6	7	7	7	7	7	7	7	7	7	7	7	7	7	7	7	6	5
884	0.00141434	7	59	19	6	34	phobic	7	7	7	7	7	7	7	7	7	7	7	7	7	7	7	7	7	7	7	7	7	7	7	7	7	7	7	7	7	7	7	7	7	7	7	7	7	7	7	7	2	4
2559	0.0286501	11	54	21	4	18	phobic	6	6	6	6	6	6	6	6	6	6	6	6	6	6	6	6	6	6	6	6	6	6	6	6	6	6	6	6	6	6	6	6	6	6	6	6	6	6	6	6	4	4
2574	0.0117854	1	40	17	5	22	phobic	5	4	5	5	6	5	5	5	6	6	7	7	7	5	5	6	4	5	7	5	5	5	6	5	5	4	7	5	7	5	6	6	7	6	5	6	7	6	5	6	5	6
2577	0.0262333	5	70	23	4	20	phobic	7	7	7	7	7	7	7	7	7	7	7	7	7	7	7	7	7	7	7	7	7	7	7	7	7	7	7	6	7	7	7	7	7	7	7	7	7	7	7	7	1	7
2595	0.0808595	2	32	23	4	45	phobic	6	6	7	6	6	5	4	5	7	5	7	7	7	6	6	6	5	6	5	6	6	5	7	6	6	5	5	7	6	6	7	7	7	7	6	6	6	6	6	7	2	2
2613	-0.0173767	1	41	14	5	21	phobic	7	7	7	7	7	7	7	7	7	7	7	7	7	7	7	7	7	7	7	7	7	7	7	7	7	7	7	7	7	7	7	7	7	7	7	7	7	6	7	7	5	5
2612	0.056323	0	35	23	4	20	phobic	7	7	7	7	7	7	7	7	7	7	7	7	7	7	7	7	7	7	7	7	7	7	7	7	7	7	7	7	7	7	7	7	7	7	7	7	7	7	7	7	6	6
2231	0.0359	10	66	23	4	66	phobic	7	7	7	7	7	7	7	7	7	7	7	7	7	7	7	7	7	7	7	7	7	7	7	7	7	7	7	7	7	7	7	7	7	7	7	7	7	7	7	7	4	6
2615	0.0521564	4	68	26	4	37	phobic	7	7	7	7	7	7	7	7	7	7	7	7	7	7	7	7	7	7	7	7	7	7	7	7	7	7	7	7	7	7	7	7	7	7	7	7	7	7	7	7	5	4
2616	0.0349898	0	48	21	4	26	phobic	7	7	7	7	7	7	7	7	7	7	7	7	7	6	7	7	7	7	7	7	7	7	7	7	7	7	7	7	7	7	7	7	7	7	7	7	7	7	7	7	1	3
1112	-0.0020901	0	36	2	7	35	control	2	2	2	2	2	2	2	2	2	2	2	2	3	2	2	2	2	2	2	2	6	4	4	2	2	2	3	2	5	2	3	2	3	4	2	2	2	3	2	2	2	2
2620	0.00991557	2	42	21	6	20	phobic	4	4	5	5	6	5	5	5	5	5	6	6	6	6	5	5	5	5	5	5	6	5	6	6	5	5	7	5	6	6	6	5	6	6	5	6	6	5	5	6	6	7
2634	0.0126627	0	14	0	7	29	control	1	1	1	1	1	1	1	1	1	1	1	1	1	1	1	1	1	1	1	1	1	1	1	1	1	1	1	1	1	1	1	1	1	1	1	1	1	1	1	1	1	1
2652	-0.00401077	0	41	1	7	21	control	1	2	1	1	1	1	1	1	1	1	1	2	1	1	2	1	1	1	2	1	1	1	1	1	1	1	2	2	1	1	1	1	1	1	1	1	1	1	2	2	1	1
2653	0.0540739	2	60	23	3	32	phobic	7	7	7	7	7	7	7	7	7	6	7	7	7	7	6	6	7	7	6	7	6	7	7	7	7	7	7	7	7	7	7	7	7	6	7	7	7	7	7	7	5	7
2654	0.0798067	2	29	20	5	23	phobic	7	7	6	7	7	5	6	6	6	6	7	7	7	6	7	7	6	6	5	6	7	6	6	5	6	7	7	7	6	7	7	6	7	6	7	7	6	7	6	7	6	7
2659	0.0221986	0	24	1	7	23	control	1	1	2	1	1	2	2	1	2	2	2	1	3	1	2	2	2	2	2	1	1	1	2	1	1	2	2	1	1	1	1	2	1	2	2	2	1	2	1	1	1	1
2201	0.0123151	2	55	25	5	31	phobic	7	7	7	7	7	7	7	7	7	7	7	7	1	7	7	7	7	7	7	7	7	7	7	7	7	7	7	7	7	7	7	7	7	7	7	7	7	7	7	7	6	6
2662	0.0249962	17	53	23	5	30	phobic	5	5	4	5	5	6	5	6	5	6	6	5	6	5	6	5	6	6	5	5	6	5	5	4	5	5	6	6	6	6	7	6	7	5	5	6	6	6	6	6	3	4
2663	0.0176476	2	19	0	7	24	control	1	1	1	1	1	1	1	1	1	1	1	1	1	1	1	1	1	1	1	1	1	1	1	1	1	1	1	1	1	1	1	1	1	1	1	1	1	1	1	1	1	1
2664	0.0183494	1	45	0	7	31	control	1	1	1	1	1	1	1	1	1	1	1	1	1	1	1	1	1	1	1	1	1	1	1	1	1	1	1	1	1	1	1	1	1	1	1	1	1	1	1	1	1	1
2667	-0.00520119	2	46	0	7	19	control	2	2	2	1	3	2	1	2	2	2	2	2	3	2	2	2	2	2	2	2	1	1	3	2	1	2	2	2	2	1	2	2	1	2	1	2	3	1	2	2	2	1
2671	0.0496006	0	17	27	3	40	phobic	7	7	7	7	7	7	7	7	7	7	7	7	7	7	7	7	7	7	7	7	7	7	7	7	7	7	7	7	7	7	7	7	7	7	7	7	7	7	7	7	7	7
2672	0.0275445	2	52	0	7	26	control	2	2	2	2	2	2	1	2	2	2	2	2	2	2	2	2	2	2	2	2	2	2	2	2	1	2	1	2	2	2	2	1	1	2	2	2	2	2	2	2	1	1
2673	0.0126316	1	22	1	7	49	control	1	1	1	1	1	1	1	1	1	1	1	1	1	1	1	1	1	1	1	1	1	1	1	1	1	1	1	1	1	1	1	1	1	1	1	1	1	1	1	1	1	1
1789	0.118697	0	46	20	4	26	phobic	7	7	7	7	7	7	7	7	7	7	7	7	7	7	7	7	7	7	7	7	7	7	7	7	7	7	7	7	7	7	7	7	7	7	7	7	7	7	7	7	6	5
2679	0.0212854	8	52	1	7	55	control	3	2	3	3	4	3	3	2	3	2	3	3	3	2	2	2	4	2	4	2	2	4	2	2	2	4	2	2	3	3	2	4	1	3	2	2	2	2	4	2	2	2
2214	0.0184441	0	27	25	6	41	phobic	5	5	5	5	5	5	5	5	5	5	6	5	6	5	5	5	5	5	6	5	5	5	6	5	6	6	6	5	6	6	5	6	6	5	5	5	5	5	6	6	7	7
2534	0.00592152	2	16	1	7	27	control	2	2	2	2	2	1	2	2	2	2	2	2	2	2	2	1	2	2	2	2	2	2	2	1	2	2	2	2	2	2	2	2	3	2	2	2	2	2	2	2	2	1
2685	-0.00490141	0	18	1	7	22	control	2	2	2	2	3	2	2	1	2	1	2	2	2	2	2	2	1	1	3	1	2	3	3	2	2	2	3	2	1	3	1	1	1	2	2	2	3	3	3	2	1	1
2686	0.0274009	1	42	0	7	26	control	1	2	1	1	1	1	1	1	1	1	1	1	2	1	1	1	1	1	1	1	1	1	1	1	1	1	1	1	1	1	2	1	1	1	1	1	1	1	1	1	1	1
2693	0.0392392	1	20	3	7	23	control	4	4	4	3	3	4	4	3	3	4	5	4	4	4	4	3	3	4	1	4	4	3	3	3	4	4	5	4	3	4	4	3	4	4	3	4	4	4	4	3	1	1
2699	0.0156993	3	58	2	7	21	control	2	1	1	2	2	2	1	1	1	1	2	2	1	1	2	1	1	1	2	1	1	1	1	1	1	1	2	1	2	1	1	1	1	1	1	2	2	2	1	1	1	1
2219	0.00826041	13	64	3	7	30	control	3	4	3	2	3	4	3	3	3	3	3	3	3	3	4	3	4	3	3	3	3	3	3	3	2	3	4	3	3	3	3	3	3	4	3	3	4	4	3	3	4	3
2700	0.0144605	6	48	22	3	26	phobic	7	7	7	7	7	7	7	7	7	7	7	7	7	7	7	7	7	7	7	7	7	7	7	7	7	7	7	7	7	7	7	7	7	7	7	7	7	7	7	7	5	5
2707	0.0123724	2	57	3	7	58	control	1	1	1	1	1	1	1	1	1	1	1	1	1	1	1	1	1	1	1	1	1	1	1	1	1	1	1	1	1	1	1	1	1	1	1	1	1	1	1	1	1	1
2709	0.0177513	3	44	2	7	38	control	1	1	1	1	1	1	1	1	1	1	1	1	1	1	1	1	1	1	1	1	1	1	2	1	1	1	1	1	1	2	1	1	1	1	1	1	1	1	1	1	3	4
2708	0.00883165	5	50	3	7	28	control	2	1	2	2	2	1	2	2	1	2	2	2	1	1	2	2	1	1	2	1	1	2	2	1	1	1	2	2	1	2	1	1	1	2	1	1	1	1	1	1	1	1
1493	0.0108503	1	26	1	7	26	control	4	4	4	4	4	4	4	4	4	4	4	4	4	4	4	4	4	4	4	4	4	4	4	4	4	4	4	4	4	4	4	4	4	4	4	4	4	4	4	4	1	1
603	0.0160234	1	9	0	7	31	control	1	1	1	1	1	1	1	1	1	1	1	1	1	1	1	1	1	1	1	1	1	1	1	1	1	1	1	1	1	1	1	1	1	1	1	1	1	1	1	1	1	1
2710	0.0151692	1	36	2	7	24	control	1	1	1	1	1	1	1	1	1	1	1	1	1	1	1	1	1	1	1	1	1	1	1	1	1	1	1	1	1	1	1	1	1	1	1	1	1	1	1	1	1	1
2713	0.0233718	0	28	3	7	30	control	2	2	2	2	2	2	2	2	2	2	2	2	2	2	2	2	2	2	2	2	2	2	2	2	2	2	2	2	2	2	2	2	3	2	2	2	2	2	2	2	1	1
1953	-0.00752915	4	53	22	7	21	phobic	6	6	5	7	6	5	6	7	6	7	7	7	6	7	6	6	6	6	7	6	7	6	6	6	7	7	6	6	6	6	7	6	7	6	6	6	7	5	6	7	7	7
1403	0.0205636	1	20	4	7	29	control	4	4	4	4	4	3	3	4	3	3	3	4	4	3	4	4	3	4	3	3	3	3	4	3	4	4	5	4	3	4	3	3	4	4	3	4	4	4	3	4	2	2
2726	0.00810788	1	21	1	7	30	control	1	1	1	1	1	1	1	1	1	1	1	1	1	1	1	1	1	1	1	1	1	1	1	1	1	1	1	1	1	1	1	1	1	1	1	1	1	1	1	1	1	1
2727	0.0360488	1	40	23	4	41	phobic	7	7	7	7	7	7	7	7	7	7	7	7	7	7	7	7	7	7	7	7	7	7	7	7	7	7	7	7	7	7	7	7	7	7	7	7	7	7	7	7	7	7
2729	0.00570605	0	43	1	7	32	control	3	3	3	3	3	3	3	3	3	3	3	3	3	3	3	3	3	3	4	3	3	3	3	3	3	3	3	3	3	3	3	3	2	3	3	3	3	3	3	4	1	1
2732	0.0129179	2	40	3	7	21	control	1	1	1	1	1	1	1	1	1	1	1	1	1	1	1	2	1	1	1	1	1	1	1	1	1	2	2	1	1	1	1	1	1	1	1	1	1	1	1	1	1	1
2733	0.0160734	0	45	3	7	29	control	2	2	2	2	2	2	2	2	2	2	2	2	2	2	2	2	2	2	2	2	2	2	2	2	1	2	2	2	2	2	1	2	2	2	1	2	2	2	2	2	1	1
2734	0.0169692	0	36	1	7	20	control	1	1	1	1	1	1	1	1	1	1	1	1	1	1	1	1	1	1	1	1	1	1	1	1	1	1	1	1	1	1	1	1	1	1	1	1	1	1	1	1	1	1
2747	0.00961175	4	63	1	7	29	control	4	3	4	5	4	4	4	4	3	3	4	4	5	3	4	4	4	4	4	3	4	4	3	5	4	4	4	4	5	5	5	5	7	3	3	3	3	4	5	5	1	2
2753	0.0450263	1	42	20	7	19	phobic	1	7	7	7	7	7	7	7	7	7	7	7	7	7	7	7	7	7	7	7	7	7	7	7	7	7	7	7	7	7	7	7	7	7	7	7	7	7	7	7	6	4
2765	-0.00257329	7	51	4	6	30	control	3	3	3	3	3	3	3	3	3	4	4	3	3	3	3	3	3	3	4	3	3	3	3	3	3	3	3	3	3	3	3	3	3	3	3	3	3	3	3	3	2	2
2766	0.024681	2	39	4	7	53	control	5	5	6	5	6	6	5	6	6	6	5	6	6	6	6	6	6	5	6	6	6	6	6	6	5	6	5	5	6	6	5	6	3	6	6	6	5	6	5	6	2	2
1346	0.0165583	11	51	31	6	32	phobic	5	5	5	5	5	5	5	4	5	5	5	4	5	4	5	5	5	5	5	4	4	5	5	5	4	5	6	4	5	6	5	5	7	5	5	5	5	5	5	5	6	5
2776	0.0296546	1	42	29	3	21	phobic	7	7	7	7	7	7	7	7	7	7	7	7	7	7	7	7	7	7	7	7	7	7	7	7	7	7	7	7	7	7	7	7	7	7	7	7	7	7	7	7	6	6
[truncated: 198 more columns]
